# Supplementary material for: GnRH Regulates Sex Differentiation in Sebastes schlegelii Through TGF-β/MAPK Signaling Pathways
Source: Biology (Basel). 2026 May 30;15(11):857. doi: 10.3390/biology15110857 (PMC13255659; doi:10.3390/biology15110857)
Supplement: Supplementary file 1 [file biology-15-00857-s001.zip]

Archive with 1 entries (1 files):
- biology-4266367-supplementary.pdf
